# Supplementary material for: STATAWAARS: a promoter motif associated with spatial expression in the major effector-producing tissues of the plant-parasitic nematode Bursaphelenchus xylophilus
Source: BMC Genomics. 2018 Jul 27;19:553. doi: 10.1186/s12864-018-4908-2 (PMC6062891; doi:10.1186/s12864-018-4908-2)
Supplement: Supplementary file 2 — Table S2. Nematode genes that have at least one occurence (repetition) of the motif STATAWAARS in the promoter region. The predicted presence or absence of the signal peptide is indicated by 1 or 0 (zero), respectively. (XLSX 48 kb) [file 12864_2018_4908_MOESM2_ESM.xlsx]

## Sheet: Folha1
Table S2 - Nematode genes that have at least one occurence (repetition) of the motif STATAWAARS in the promoter region. The predicted presence or absence of the signal peptide is indicated by 1 or 0 (zero), respectively.
Gene ID	Number of repetitions of the motif	Presence (1)/absence(0) of Signal peptide
BUX.s00713.6	6	1
BUX.s00364.1	6	0
BUX.s01281.34	3	0
BUX.s01661.6	3	0
BUX.s00083.7	3	0
BUX.s00351.2	3	0
BUX.s01066.1	3	1
BUX.s01281.7	3	1
BUX.s01144.30	3	0
BUX.s01144.22	3	1
BUX.s00713.223	2	1
BUX.s01281.110	2	0
BUX.s01660.5	2	0
BUX.s01281.31	2	0
BUX.s01281.52	2	0
BUX.s01144.234	2	1
BUX.s00579.21	2	1
BUX.s00116.46	2	0
BUX.s00827.7	2	0
BUX.s00827.6	2	0
BUX.s00705.28	2	0
BUX.s00600.5	2	0
BUX.c00463.1	2	1
BUX.s01337.70	2	0
BUX.s01147.2	2	1
BUX.s01144.9	2	0
BUX.s00422.13	2	0
BUX.s00579.23	2	0
BUX.s00116.86	2	1
BUX.s01198.17	1	0
BUX.s01144.97	1	0
BUX.s00705.27	1	1
BUX.s00116.788	1	0
BUX.s00128.27	1	0
BUX.s01066.66	1	0
BUX.s01149.19	1	0
BUX.s00543.39	1	0
BUX.s01141.59	1	0
BUX.s00139.96	1	0
BUX.s01109.418	1	0
BUX.s00647.110	1	0
BUX.s00250.1	1	0
BUX.s01662.91	1	0
BUX.s00055.330	1	0
BUX.s00116.878	1	0
BUX.s01281.479	1	0
BUX.s00862.1	1	0
BUX.s01141.60	1	0
BUX.s00713.785	1	0
BUX.s01281.179	1	1
BUX.s01281.343	1	0
BUX.s00983.3	1	0
BUX.s00609.73	1	0
BUX.s00813.105	1	0
BUX.s01518.133	1	0
BUX.s00422.130	1	0
BUX.s00116.458	1	0
BUX.s01509.2	1	0
BUX.s00397.56	1	0
BUX.s01518.37	1	0
BUX.s01281.155	1	0
BUX.s01092.259	1	0
BUX.s01281.51	1	0
BUX.s00116.349	1	0
BUX.s01513.128	1	0
BUX.s00116.695	1	1
BUX.s00647.109	1	0
BUX.s00813.76	1	1
BUX.s00961.167	1	0
BUX.s01143.211	1	0
BUX.s01147.71	1	1
BUX.s01518.48	1	0
BUX.s00116.914	1	0
BUX.s00579.223	1	0
BUX.s00116.893	1	1
BUX.s00351.100	1	0
BUX.s00713.745	1	1
BUX.s01653.13	1	1
BUX.s00658.1	1	0
BUX.s01143.152	1	0
BUX.s00460.356	1	0
BUX.s00713.1002	1	1
BUX.s00116.641	1	0
BUX.s01038.210	1	0
BUX.s01530.1	1	0
BUX.s00116.894	1	0
BUX.s00713.84	1	0
BUX.s01653.308	1	0
BUX.s00713.1085	1	0
BUX.s01653.306	1	0
BUX.s01518.38	1	0
BUX.s01268.18	1	0
BUX.s00713.277	1	0
BUX.s00713.1129	1	0
BUX.s01662.102	1	0
BUX.s01226.76	1	0
BUX.s01145.91	1	1
BUX.s00055.260	1	0
BUX.s00116.926	1	0
BUX.s00854.13	1	0
BUX.s01167.3	1	0
BUX.s00579.562	1	0
BUX.s00397.55	1	0
BUX.s00252.50	1	0
BUX.s00713.111	1	0
BUX.s00631.3	1	0
BUX.s00036.167	1	0
BUX.s00713.920	1	1
BUX.s01281.525	1	0
BUX.s00055.373	1	0
BUX.s00713.944	1	0
BUX.s00116.357	1	0
BUX.s00364.106	1	0
BUX.s01281.313	1	0
BUX.s00631.16	1	1
BUX.s00116.843	1	0
BUX.s00579.208	1	1
BUX.s00579.206	1	0
BUX.s00713.506	1	0
BUX.s00116.860	1	0
BUX.s01226.84	1	0
BUX.c03250.1	1	0
BUX.s00532.16	1	0
BUX.s00116.696	1	1
BUX.s01109.175	1	0
BUX.s00110.85	1	0
BUX.s01281.156	1	0
BUX.s00294.91	1	0
BUX.s00713.837	1	1
BUX.s01259.43	1	1
BUX.s01259.47	1	0
BUX.s00298.8	1	0
BUX.s01662.116	1	0
BUX.s01281.333	1	0
BUX.s00532.4	1	0
BUX.s00813.51	1	1
BUX.s00813.52	1	1
BUX.c07587.1	1	1
BUX.s01150.12	1	0
BUX.s01662.95	1	1
BUX.s00116.391	1	0
BUX.s01254.96	1	1
BUX.s00298.9	1	0
BUX.s00240.41	1	1
BUX.s01147.92	1	0
BUX.s00055.329	1	1
BUX.s00116.790	1	1
BUX.s01092.273	1	0
BUX.s01038.234	1	1
BUX.s01513.79	1	0
BUX.s01092.201	1	0
BUX.s00139.133	1	0
BUX.s00333.12	1	0
BUX.s00116.749	1	0
BUX.s01109.586	1	0
BUX.s00466.37	1	1
BUX.s01281.237	1	0
BUX.s01147.78	1	1
BUX.s00055.375	1	0
BUX.s00647.118	1	0
BUX.s01259.45	1	1
BUX.s00579.33	1	0
BUX.s01109.131	1	0
BUX.s01259.83	1	1
BUX.s00520.21	1	0
BUX.s00460.379	1	0
BUX.s01259.42	1	1
BUX.s01092.253	1	0
BUX.s00116.908	1	0
BUX.s01254.97	1	1
BUX.s00116.743	1	1
BUX.s00116.791	1	1
BUX.s01066.142	1	1
BUX.s01259.22	1	1
BUX.s00460.341	1	1
BUX.s01259.23	1	1
BUX.s00116.787	1	1
BUX.s01109.178	1	1
BUX.s01063.193	1	1
BUX.s01066.145	1	1
BUX.s01147.22	1	1
BUX.s00609.14	1	0
BUX.s00116.969	1	1
BUX.s01281.180	1	1
BUX.s01259.27	1	0
BUX.s00713.337	1	1
BUX.s01513.319	1	0
BUX.s01281.30	1	1
BUX.s01259.20	1	1
BUX.s01268.93	1	0
BUX.s00713.913	1	1
BUX.s01063.30	1	1
BUX.s01067.3	1	1
BUX.s00351.310	1	1
BUX.s00647.61	1	1
BUX.s00713.1056	1	0
BUX.s00110.28	1	0
BUX.s00351.369	1	0
BUX.s01066.65	1	1
BUX.s01281.202	1	0
BUX.s01147.188	1	1
BUX.s00813.70	1	0
BUX.s01109.45	1	0
BUX.s01661.27	1	1
BUX.s00713.60	1	1
BUX.s00713.360	1	0
BUX.s00609.89	1	1
BUX.s01281.78	1	1
BUX.s00294.36	1	1
BUX.s01518.89	1	1
BUX.s00333.177	1	0
BUX.s00116.583	1	0
BUX.s00713.771	1	0
BUX.s00116.671	1	0
BUX.s01097.3	1	0
BUX.s01259.24	1	1
BUX.s00358.43	1	1
BUX.s01254.165	1	1
BUX.s00116.937	1	0
BUX.s00466.180	1	1
BUX.s00813.23	1	0
BUX.s01254.267	1	0
BUX.s01656.67	1	0
BUX.s01554.1	1	0
BUX.s01513.231	1	1
BUX.s00351.457	1	0
BUX.s00713.797	1	0
BUX.s00036.150	1	0
BUX.s01281.55	1	0
BUX.s00466.48	1	0
BUX.s00083.56	1	0
BUX.s01513.41	1	0
BUX.s01063.150	1	0
BUX.s00770.68	1	1
BUX.s00116.106	1	0
BUX.s00508.21	1	0
BUX.s00139.82	1	0
BUX.s00351.33	1	1
BUX.s01102.6	1	0
BUX.s01102.11	1	0
BUX.s00460.226	1	0
BUX.s01198.204	1	0
BUX.s01109.488	1	0
BUX.s01144.247	1	0
BUX.s01147.114	1	0
BUX.s01147.198	1	0
BUX.s01149.58	1	1
BUX.s01656.33	1	0
BUX.s00579.217	1	0
BUX.s00579.150	1	1
BUX.s00579.153	1	1
BUX.s00579.152	1	1
BUX.s01092.96	1	0
BUX.s01639.16	1	0
BUX.s01513.24	1	1
BUX.s00579.175	1	0
BUX.s00116.531	1	0
BUX.s01254.265	1	0
BUX.s01149.57	1	1
BUX.s01259.69	1	1
BUX.s01281.223	1	1
BUX.s00116.597	1	1
BUX.s00116.596	1	1
BUX.s01149.55	1	1
BUX.s00364.197	1	0
BUX.s01653.316	1	0
BUX.s00110.30	1	0
BUX.s01144.219	1	0
BUX.s01109.577	1	0
BUX.s00579.188	1	1
BUX.s00110.118	1	0
BUX.s01653.296	1	0
BUX.s01254.196	1	1
BUX.s01147.77	1	1
BUX.s01144.229	1	0
BUX.s00116.469	1	1
BUX.c08843.1	1	1
BUX.s01144.33	1	0
BUX.s01038.116	1	1
BUX.c08842.2	1	1
BUX.s01063.106	1	1
BUX.s01092.118	1	1
BUX.s00460.176	1	0
BUX.s00333.136	1	0
BUX.s01038.65	1	1
BUX.s00364.15	1	1
BUX.s00460.57	1	0
BUX.s01063.47	1	1
BUX.s00647.68	1	1
BUX.s00579.44	1	1
BUX.s00713.1016	1	1
BUX.s00139.24	1	1
BUX.s00240.36	1	1
BUX.s00358.44	1	1
BUX.c07686.1	1	1
BUX.s00497.2	1	1
BUX.s01281.344	1	1
BUX.s00713.991	1	0
BUX.s01656.1	1	1
BUX.s01337.67	1	1
BUX.s00579.74	1	1
BUX.s01337.66	1	1
BUX.s00351.204	1	1
BUX.s00036.113	1	1
BUX.s01261.1	1	1
BUX.s00364.7	1	0
BUX.s01518.139	1	0
BUX.s00139.162	1	0
BUX.s00358.18	1	1
BUX.s01143.48	1	0
BUX.s01281.320	1	0
BUX.s00961.54	1	0
BUX.s00713.928	1	0
BUX.s00358.15	1	1
BUX.s00298.42	1	0
BUX.s00713.351	1	0
BUX.s00116.12	1	1
BUX.s01141.27	1	0
BUX.s01144.225	1	0
BUX.s01268.90	1	0
BUX.s00713.512	1	0
BUX.s00713.244	1	0
BUX.c06349.1	1	0
BUX.s00083.77	1	0
BUX.s01038.107	1	0
BUX.s01281.502	1	0
BUX.s00055.351	1	0
BUX.c01850.1	1	0
BUX.s00116.217	1	0
BUX.s00422.75	1	0
BUX.s00116.789	1	0
BUX.s01518.140	1	0
BUX.s00713.395	1	0
BUX.s00789.19	1	0
BUX.s01306.1	1	0
BUX.s00294.154	1	0
BUX.s00116.274	1	0
BUX.s00713.262	1	0
BUX.s01281.200	1	0
BUX.s00713.352	1	1
BUX.s00579.303	1	0
BUX.s01063.187	1	1
BUX.s01168.1	1	0
BUX.s01653.431	1	0
BUX.s00117.16	1	0
BUX.s01198.218	1	0
BUX.s01143.47	1	0
BUX.s01092.127	1	0
BUX.s01092.266	1	0
BUX.s01109.76	1	0
BUX.s00116.213	1	0
BUX.s00364.149	1	0
BUX.s01109.331	1	0
BUX.s00649.35	1	0
BUX.s00298.71	1	0
BUX.s00351.354	1	0
BUX.s01109.484	1	0
BUX.s00649.27	1	0
BUX.s01092.71	1	0
BUX.s00139.38	1	0
BUX.s00713.89	1	0
BUX.s00862.27	1	0
BUX.s00579.75	1	0
BUX.s00713.588	1	0
BUX.c08930.1	1	0
BUX.s00036.239	1	0
BUX.s01092.78	1	0
BUX.c05250.1	1	0
BUX.s01653.372	1	0
BUX.s00705.47	1	1
BUX.s01144.72	1	0
BUX.s00579.104	1	0
BUX.s01109.106	1	1
BUX.s00422.532	1	0
BUX.s00813.126	1	0
BUX.s00055.222	1	0
BUX.s00713.496	1	0
BUX.s00579.16	1	0
BUX.s00002.1	1	0
BUX.s01109.304	1	0
BUX.s00713.203	1	0
BUX.s01429.2	1	0
BUX.s01660.12	1	0
BUX.s00397.65	1	0
BUX.s01254.120	1	0
BUX.s01078.86	1	0
BUX.s01660.53	1	0
BUX.s00036.163	1	0
BUX.s00579.594	1	0
BUX.s01281.337	1	0
BUX.s01198.15	1	0
BUX.s00298.2	1	0
BUX.s00110.91	1	0
BUX.s01254.4	1	0
BUX.s01281.108	1	0
BUX.s01147.62	1	0
BUX.s00358.3	1	0
BUX.c00013.1	1	0
BUX.s01662.113	1	0
BUX.s00139.52	1	0
BUX.s01149.34	1	1
BUX.s01147.191	1	1
BUX.s00083.4	1	0
BUX.s00083.25	1	0
BUX.s01038.236	1	0
BUX.s01092.241	1	0
BUX.s00036.114	1	1
BUX.c08843.2	1	1
BUX.s00252.113	1	0
BUX.c08842.1	1	1
BUX.s00252.109	1	0
BUX.s01030.3	1	0
BUX.s00116.607	1	1
BUX.s00961.175	1	0
BUX.s00713.1076	1	1
BUX.s01281.36	1	1
BUX.s00116.604	1	1
BUX.s00460.309	1	0
BUX.s01092.256	1	1
BUX.s01143.371	1	0
BUX.s00803.9	1	1
BUX.s00462.2	1	1
BUX.s01281.355	1	0
BUX.s00460.208	1	0
BUX.s01109.486	1	0
BUX.s00600.51	1	0
BUX.s00117.9	1	0
BUX.s01518.90	1	1
BUX.s00364.24	1	0
BUX.s01653.347	1	1
BUX.s01144.305	1	1
BUX.s01436.1	1	0
BUX.s00110.89	1	0
BUX.s01661.67	1	1
BUX.s00240.23	1	1
BUX.s01115.1	1	1
BUX.s01518.99	1	1
BUX.s01337.23	1	0
BUX.s01659.4	1	1
BUX.s01639.10	1	1
BUX.s00460.290	1	1
BUX.s00358.16	1	1
BUX.s01332.1	1	1
BUX.s01109.130	1	0
BUX.s01609.1	1	0
BUX.s00358.19	1	1
BUX.s01653.473	1	1
BUX.s00647.84	1	1
BUX.s01160.2	1	1
BUX.s00508.7	1	1
BUX.s01092.276	1	0
BUX.s01030.9	1	0
BUX.s01063.61	1	0
BUX.s00532.10	1	1
BUX.s00060.1	1	1
BUX.s01281.532	1	0
BUX.s00116.73	1	0
BUX.s00422.555	1	0
BUX.s00460.368	1	0
BUX.s00036.92	1	1
BUX.s00117.53	1	0
BUX.s01513.211	1	0
BUX.s01254.264	1	0
BUX.s00713.702	1	0
BUX.c01187.1	1	0
BUX.s01513.313	1	1
BUX.s00422.276	1	0
BUX.s00364.164	1	0
BUX.s01661.60	1	0
BUX.s00813.106	1	0
BUX.s00171.1	1	1
BUX.s00397.71	1	0
BUX.s00713.632	1	0
BUX.s00422.677	1	1
BUX.s01639.5	1	0
BUX.s01144.250	1	0
BUX.s00961.120	1	0
BUX.s00172.1	1	0
BUX.s01143.83	1	0
BUX.s01143.36	1	0
BUX.s00036.99	1	0
BUX.s00333.18	1	0
BUX.s00422.669	1	0
BUX.s00647.176	1	0
BUX.s01109.518	1	0
BUX.s00116.36	1	1
BUX.s00460.222	1	0
BUX.s00579.432	1	0
BUX.s01254.90	1	1
BUX.s01254.309	1	0
BUX.s00460.53	1	0
BUX.s00460.414	1	0
BUX.s01144.34	1	0
BUX.s01259.33	1	0
BUX.s01281.244	1	0
BUX.s00055.115	1	0
BUX.s00333.112	1	0
BUX.s01653.298	1	0
BUX.s01198.76	1	0
BUX.s01281.245	1	0
BUX.s00116.305	1	0
BUX.s00351.440	1	0
BUX.s00364.93	1	1
BUX.s00139.100	1	0
BUX.s00713.661	1	0
BUX.s00364.224	1	0
BUX.s00713.662	1	0
BUX.s00609.125	1	1
BUX.s01167.21	1	1
BUX.s00460.457	1	0
BUX.s00351.241	1	0
BUX.s00298.139	1	1
BUX.s01144.308	1	0
BUX.s00713.780	1	1
BUX.s00422.116	1	0
BUX.s01376.21	1	0
BUX.s01268.31	1	0
BUX.s00117.48	1	0
BUX.s00364.45	1	1
BUX.s00422.277	1	0
BUX.s01145.92	1	0
BUX.s00854.11	1	0
BUX.s00460.88	1	0
BUX.s00422.113	1	0
BUX.s01198.121	1	0
BUX.s01092.187	1	1
BUX.s00462.10	1	0
BUX.s00713.207	1	0
BUX.s00782.2	1	0
BUX.s01281.74	1	0
BUX.s01063.160	1	0
BUX.s00083.115	1	0
BUX.s01109.289	1	0
BUX.s00579.48	1	0
BUX.s01147.178	1	1
BUX.s00713.823	1	1
BUX.s00422.19	1	0
BUX.s01092.255	1	0
BUX.s00150.2	1	0
BUX.s01281.215	1	1
BUX.s01147.177	1	1
BUX.s01254.175	1	0
BUX.s01147.176	1	1
BUX.s01147.175	1	1
BUX.s01281.230	1	1
BUX.s01283.1	1	1
BUX.s01145.10	1	0
BUX.s00579.174	1	0
BUX.s00240.34	1	1
BUX.s00139.143	1	1
BUX.s00579.173	1	0
BUX.s00713.958	1	1
BUX.s00351.322	1	0
BUX.s00139.126	1	1
BUX.s01145.19	1	1
BUX.s00364.217	1	0
BUX.s00579.239	1	1
BUX.s00319.1	1	1
BUX.s01038.57	1	1
BUX.s00116.606	1	1
BUX.s00961.38	1	0
BUX.s00713.1160	1	0
BUX.s00083.71	1	0
BUX.s01066.63	1	1
BUX.s00116.970	1	0
BUX.s01438.119	1	1
BUX.s01144.122	1	1
BUX.s01254.121	1	0
BUX.s01254.268	1	0
BUX.s00713.737	1	0
BUX.s00139.149	1	1
BUX.s00036.107	1	1
BUX.s00036.112	1	1
BUX.s01656.35	1	1
BUX.s00358.21	1	1
BUX.s00508.29	1	0
BUX.s00139.22	1	1
BUX.s01066.8	1	1
BUX.s01145.89	1	1
BUX.s01145.88	1	1
BUX.c08777.1	1	1
BUX.s01268.34	1	0
BUX.s01350.2	1	1
BUX.s01143.62	1	1
BUX.s01281.330	1	1
BUX.s00713.953	1	1
BUX.s00422.505	1	0
BUX.c06430.1	1	1
BUX.s00647.88	1	1
BUX.s00117.41	1	1
BUX.c08483.1	1	1
BUX.s00713.666	1	1
BUX.s00192.2	1	0
BUX.s01038.223	1	0
BUX.s01038.133	1	0
BUX.s01109.524	1	0
BUX.s00460.382	1	0
