# Supplementary material for: STATAWAARS: a promoter motif associated with spatial expression in the major effector-producing tissues of the plant-parasitic nematode Bursaphelenchus xylophilus
Source: BMC Genomics. 2018 Jul 27;19:553. doi: 10.1186/s12864-018-4908-2 (PMC6062891; doi:10.1186/s12864-018-4908-2)
Supplement: Supplementary file 5 — Table S5. Limited overlap (venny diagram) between the top most abundant thirty genes represented in the gland cells and the list of 42 genes used for the discovery of DNA sequence motif. (XLSX 68 kb) [file 12864_2018_4908_MOESM5_ESM.xlsx]

## Sheet: Folha1
Table S5 - Limited overlap (venny diagram) between the top most abundant thirty genes represented in the gland cells and the list of 42 genes used for the discovery of DNA sequence motif.
Top 30 abundant genes in the GCs			List of 42 of effectors
BUX.s00083.32			BUX.s00705.10
BUX.s01226.2			BUX.s01066.63
BUX.s01226.3			BUX.s01066.142
BUX.s01109.570			BUX.s01066.143
BUX.s01281.223			BUX.s01066.65
BUX.s01662.95			BUX.s01066.145
BUX.s00532.10			BUX.s01281.230
BUX.s01332.1			BUX.s01281.229
BUX.s01639.10			BUX.s01281.223
BUX.s01259.45			BUX.s01281.224
BUX.s01063.193			BUX.s01281.215
BUX.s00036.112			BUX.s00460.341
BUX.s01144.128			BUX.s00713.913
BUX.s01144.234			BUX.s01259.21
BUX.s01143.352			BUX.s01259.23
BUX.s00647.61			BUX.s01259.22
BUX.s01144.122			BUX.s01259.20
BUX.s00713.953			BUX.s01281.346
BUX.s00083.28			BUX.s01281.345
BUX.s00036.113			BUX.s01281.344
BUX.s01147.176			BUX.s01281.341
BUX.s01063.196			BUX.s01281.342
BUX.s00139.22			BUX.s01661.75
BUX.s01066.8			BUX.01147.177
BUX.s01092.268			BUX.s01066.2
BUX.s01268.52			BUX.s00116.698
BUX.s01147.177			BUX.s00422.201
BUX.s01288.36			BUX.s00647.112
BUX.s01063.107			BUX.s01254.333
			BUX.s00116.606
			BUX.s00579.83
			BUX.s00579.86
			BUX.s00579.85
			BUX.s00036.113
			BUX.s00036.112
			BUX.s01147.110
			BUX.s00119.44
			BUX.s01116.1
			BUX.s00119.43
			BUX.s00397.6
			BUX.s00397.15
			BUX.s00397.16
